# Supplementary material for: Food Reference Budgets as a Potential Policy Tool to Address Food Insecurity: Lessons Learned from a Pilot Study in 26 European Countries
Source: Int J Environ Res Public Health. 2018 Dec 24;16(1):32. doi: 10.3390/ijerph16010032 (PMC6338967; doi:10.3390/ijerph16010032)
Supplement: Supplementary file 1 [file ijerph-16-00032-s001.zip]

Archive with 1 entries (1 files):
- ijerph-390845-supplementary.xlsx
