# Supplementary material for: Food Reference Budgets as a Potential Policy Tool to Address Food Insecurity: Lessons Learned from a Pilot Study in 26 European Countries
Source: Int J Environ Res Public Health. 2018 Dec 24;16(1):32. doi: 10.3390/ijerph16010032 (PMC6338967; doi:10.3390/ijerph16010032)
Supplement: Supplementary file 1 [file ijerph-16-00032-s001.zip › ijerph-390845-supplementary.xlsx]

## Sheet: FOOD AMOUNTS
DATA food baskets for 26 EU member states*, EU Reference budget network, 2015
FOOD AMOUNTS SINGLE WOMAN (mg, and ml for liquids)
PER YEAR (mg/ml)												DAILY AMOUNTS (mg/ml)
		Liquids	Bread, grains, legumes and potatoes	Vegetables	Fruit	Dairy	Meat, ﬁsh and eggs	Fat	Residual	Total			Liquids	Bread, grains, legumes and potatoes	Vegetables	Fruit	Dairy	Meat, ﬁsh and eggs	Fat	Residual	Total
Vienna	AT	347518	163862	130806	131892	158792	44369	18252	24793.5	672767		AT	952.104	448.938	358.373	361.347	435.048	121.559	50.0055	67.9274	1843.2
Brussels	BE	546574	154517	129169	110511	171769	43693.1	18250	34072.8	661982		BE	1497.46	423.333	353.889	302.769	470.6	119.707	50	93.35	1813.65
Sofia	BG	458224	98800	99233.3	112680	225680	89598.7	24960	56607.2	707559		BG	1255.41	270.685	271.872	308.712	618.301	245.476	68.3836	155.088	1938.52
Nicosia	CY	642005	99550.9	115830	131820	152786	46524.8	13871.5	28721.7	589105		CY	1758.92	272.742	317.342	361.151	418.593	127.465	38.0042	78.6895	1613.99
Prague	CZ	516544	146478	105072	96830.8	109100	28010.4	16404.5	53300	555196		CZ	1415.19	401.309	287.869	265.29	298.904	76.7408	44.9438	146.027	1521.08
Berlin	DE	561153	103636	194310	108645	138798	33246.9	14518.4	42634.8	635789		DE	1537.4	283.934	532.355	297.658	380.27	91.0874	39.7764	116.808	1741.89
Copenhagen	DK	406276	162535	205429	72081.3	90740	112655	7124	40840.8	691404		DK	1113.08	445.3	562.819	197.483	248.603	308.643	19.5178	111.893	1894.26
Tallinn	EE	367555	141754	137889	93589.7	180675	64793.4	16425	19100.5	654226		EE	1007	388.367	377.778	256.41	495	177.516	45	52.33	1792.4
Athens	EL	798798	121102	132311	231000	207480	71444.3	26520	37611.6	827469		EL	2188.49	331.787	362.496	632.877	568.438	195.738	72.6575	103.045	2267.04
Madrid	ES	611520	104000	133467	168000	243360	73813	21840	42858.4	787338		ES	1675.4	284.932	365.662	460.274	666.74	202.227	59.8356	117.42	2157.09
Helsinki	FI	555464	155884	215879	195000	259220	81061.2	25402	11074.7	943522		FI	1521.82	427.081	591.451	534.247	710.192	222.086	69.5945	30.3416	2584.99
Paris	FR	603855	124482	102556	146987	88400	50092.2	14768	33467.2	560752		FR	1654.4	341.047	280.974	402.703	242.192	137.239	40.4603	91.691	1536.31
Zaghreb	HR	470756	146640	145600	140400	124800	85293.5	21320	9578.4	673632		HR	1289.74	401.753	398.904	384.658	341.918	233.681	58.411	26.2422	1845.57
Budapest	HU	552282	151191	171388	121929	92345	49693.3	18250	29119.7	633916		HU	1513.1	414.222	469.556	334.051	253	136.146	50	79.78	1736.76
Rome	IT	646100	115440	172299	228560	93340	37700	14560	12480	674379		IT	1770.14	316.274	472.051	626.192	255.726	103.288	39.8904	34.1918	1847.61
Vilnius	LT	551824	175760	228569	140280	78780	70357	10608	29120	733474		LT	1511.85	481.534	626.216	384.329	215.836	192.759	29.063	79.7808	2009.52
Luxemburg	LU	595244	94668.9	174518	126000	138320	119168	14560	24497.7	691732		LU	1630.81	259.367	478.131	345.205	378.959	326.487	39.8904	67.117	1895.16
Riga	LV	484355	139511	130792	93683.3	222650	64472.3	12775	9125	673008		LV	1327	382.222	358.333	256.667	610	176.636	35	25	1843.86
Valletta	MT	744640	187027	149413	169567	143780	60944.7	13780	24180	748691		MT	2040.11	512.402	409.352	464.566	393.918	166.972	37.7534	66.2466	2051.21
Warschaw	PL	728000	229320	260786	140000	209300	46384	16380	18200	920370		PL	1994.52	628.274	714.482	383.562	573.425	127.079	44.8767	49.863	2521.56
Lisbon	PT	568797	156149	356588	232960	155728	62193.9	7061.6	11313.1	981994		PT	1558.35	427.806	976.952	638.247	426.653	170.394	19.3468	30.9948	2690.39
Bucharest	RO	690820	199333	127053	148453	124800	67594.9	21060	20550.4	708845		RO	1892.66	546.119	348.091	406.721	341.918	185.192	57.6986	56.3025	1942.04
Stockholm	SE	601272	163301	108397	105988	162439	74528.7	14327.8	43403.3	672384		SE	1647.32	447.399	296.977	290.377	445.039	204.188	39.2543	118.913	1842.15
Ljublijana	SI	579800	110298	217880	186800	127920	68292.2	17940	25854.4	754984		SI	1588.49	302.186	596.932	511.781	350.466	187.102	49.1507	70.834	2068.45
Bratislava	SK	560157	174197	147757	163050	82445.5	28674.9	20904	57321.2	674349		SK	1534.68	477.252	404.812	446.711	225.878	78.5614	57.2712	157.044	1847.53
*No detailed amounts available for NL
Note: In case gender is not specified in the Food-based dietary guidelines, and recommendations for adults specify a range rather than a specific amount, the minimum has been taken for the budget of females and the maximum for the budget of males. For more information on applied method and limitations, see accompanying article and Goedemé, T.; Storms, B.; Penne, T.; Van den Bosch, K. Pilot projec…
Please cite as Carrillo-Álvarez, E., Penne, T., Boeckx, H., Storms, B. and Goedemé (2018), Food Reference Budgets as a Potential Policy Tool to Address Food Insecurity: Lessons Learned from a Pilot Study in 26 European Countries, International Journal of Environmental Research and Health.
http://referencebudgets.eu

## Sheet: FOOD BUDGETS
DATA food baskets for 26 EU member states*, EU Reference budget network, 2015
FOOD FOR A HEALTHY DIET (EUR/month)
		SINGLE WOMAN	SINGLE MAN	COUPLE	SINGLE WOMAN + 2 CHILDREN (10y, 14y)	SINGLE MAN + 2 CHILDREN (10y, 14y)	COUPLE + 2 CHILDREN (10y, 14y)	Exchange rates (1 EUR = …)
Vienna	AT	154.542	154.542	310.487	400.682	400.682	552.52	1	EUR
Brussels	BE	143.867	170.159	307.648	444.953	471.245	612.03	1	EUR
Sofia	BG	136.373	169.941	306.313	438.9	472.468	608.841	1.96	BGN
Nicosia	CY	167.274	239.054	406.172	473.198	544.951	712.096	1	EUR
Prague	CZ	82.3284	90.3479	172.679	279.172	287.191	369.522	27.1	CZK
Berlin	DE	164.213	195.306	359.518	463.927	493.473	648.906	1	EUR
Copenhagen	DK	312.453	389.011	701.081	791.458	868.888	1180.71	7.46	DKK
Tallinn	EE	116.942	137.211	254.152	344.062	364.332	481.273	1	EUR
Athens	EL	211.521	249.634	461.155	533.206	571.139	780.823	2	EUR
Madrid	ES	138.43	187.988	326.418	446.339	495.898	634.327	3	EUR
Helsinki	FI	214.265	234.123	448.387	608.913	628.771	843.036	4	EUR
Paris	FR	153.919	183.253	337.172	457.208	486.543	640.462	5	EUR
Zaghreb	HR	134.715	160.589	295.304	382.64	407.835	539.007	7.65	HRK
Budapest	HU	92.9703	93.2642	186.234	263.312	263.605	356.576	308	HUF
Rome	IT	164.106	170.163	334.269	404.011	410.067	574.174	1	EUR
Vilnius	LT	101.636	117.337	218.855	286.94	302.531	404.264	2	EUR
Luxemburg	LU	175.615	209.538	396.151	455.889	491.418	681.779	3	EUR
Riga	LV	135.922	139.156	275.078	416.523	419.756	555.678	4	EUR
Valletta	MT	154.648	157.185	311.833	440.367	442.903	597.551	5	EUR
Amsterdam	NL	194.25	212.23	369.52	402.95	416.03	488	6	EUR
Warschaw	PL	90.8104	106.407	197.218	274.054	289.651	380.461	4.13	PLN
Lisbon	PT	155.322	159.648	314.97	421.786	426.112	581.264	1	EUR
Bucharest	RO	101.522	140.322	241.845	347.933	386.733	488.255	4.43	RON
Stockholm	SE	184.134	228.279	419.638	520.97	564.046	752.327	9.3	SEK
Ljublijana	SI	151.333	176.775	305.826	417.876	441.218	582.46	1	EUR
Bratislava	SK	120.426	190.877	311.304	355.565	426.016	546.442	1	EUR
*Pricing procedure for DK and NL is not fully comparable.
Note: In case gender is not specified in the Food-based dietary guidelines, and recommendations for adults specify a range rather than a specific amount, the minimum has been taken for the budget of females and the maximum for the budget of males. For more information on applied method and limitations, see accompanying article and Goedemé, T.; Storms, B.; Penne, T.; Van den Bosch, K. Pilot projec…
Please cite as Carrillo-Álvarez, E., Penne, T., Boeckx, H., Storms, B. and Goedemé (2018), Food Reference Budgets as a Potential Policy Tool to Address Food Insecurity: Lessons Learned from a Pilot Study in 26 European Countries, International Journal of Environmental Research and Health.
http://referencebudgets.eu
